# Supplementary material for: MXene-Based High-Performance Soft Pressure Sensor Using Gel–Deep Eutectic Solvent Composite
Source: Micromachines (Basel). 2025 May 15;16(5):579. doi: 10.3390/mi16050579 (PMC12114184; doi:10.3390/mi16050579)
Supplement: Supplementary file 1 [file micromachines-16-00579-s001.zip]

Archive with 1 entries (1 files):
- micromachines-3563100-supplementary.pdf
